# Supplementary material for: Use of folic acid supplementation to halt and even reverse the progression of gastric precancerous conditions: a meta-analysis
Source: BMC Gastroenterol. 2022 Aug 2;22:370. doi: 10.1186/s12876-022-02390-y (PMC9344768; doi:10.1186/s12876-022-02390-y)
Supplement: Supplementary file 1 — Additional file 1: Data collation:Raw data used in the study. [file 12876_2022_2390_MOESM1_ESM.xlsx]

## Sheet: Sheet1
First Author And Years	Types of gastric precancerous diseases	Pathological changes indicators
ZengJinhao2020▲	Chronic atrophic gastritis	PGI、PGII、Gastric mucosal atrophy, intestinal metaplasia、PGR
Meng Ya[20]2019	Chronic atrophic gastritis	PGI、PGII、G17
Zhang Zhimin[21]2019	Chronic atrophic gastritis	NM
YangJin[29]2018	Chronic atrophic gastritis	UM
QinYi[26]2018	Chronic atrophic gastritis	PGI、PGII、G17
WuYuqiu[23]2018	Chronic atrophic gastritis	Mucosal inflammatory reaction, mobility, gastric mucosal atrophy, intestinal metaplasia, dysplasia
KongLinmei[24]2017	Chronic atrophic gastritis	PGI、G17
WeiShuxia[25]2016	Chronic atrophic gastritis	HP
FengMin[22]2015	Chronic atrophic gastritis (with varying degrees of intestinal metaplasia）	Gastric mucosal atrophy, intestinal metaplasia,HP
ZhangYongqiang[28]2015	Chronic atrophic gastritis(HP+)	PGI、PGII、Gastric mucosal atrophy, intestinal metaplasia
JiangXiaozhong[27]2014	Chronic atrophic gastritis	HP
LiuShan[32]2011	Chronic atrophic gastritis	Dysplasia
JiaDaoquan[30]2002	Chronic atrophic gastritis	Cell apoptosis index
▲：an unpublished research write by Dr Zeng
Table 1: Baseline characteristics of study
