# Supplementary material for: Use of folic acid supplementation to halt and even reverse the progression of gastric precancerous conditions: a meta-analysis
Source: BMC Gastroenterol. 2022 Aug 2;22:370. doi: 10.1186/s12876-022-02390-y (PMC9344768; doi:10.1186/s12876-022-02390-y)
Supplement: Supplementary file 2 — Additional file 2: Table 2: Description of included studies. [file 12876_2022_2390_MOESM2_ESM.xlsx]

## Sheet: Sheet1
First Author	Intervention	Course of disease (years)		The sex and numbers of each group		Mean age(years)		Interventions
	duration (months)	intervention	control	intervention	control	intervention	control	intervention	control
MengYa[20]	0.25	1-5	1-4	M:28F:12	M:27F:13	47.12±0.21	46.24±0.16	Anti-HP triple therapy + folic acid	Anti-HP triple therapy
ZhangZhimin [21]	0.25	2-18	3-19	M:21F:24	M:22F:23	42.36±2.64	43.82	Anti-HP triple therapy + folic acid	Anti-HP triple therapy
YanJing[29]	3	1-11	1-10	M:16F:19	M:17F:18	52.5±5.8	53.6±5.7	Chinese Medicine + Folic Acid	Chinese Medicine
FengMin [22]	3	NM	NM	M:36F:13	M:32F:17	37.5	41.4	Anti-HP triple therapy + folic acid	Anti-HP triple therapy + teprenone
WuYuqiu [23]	2	1.87±0.29	1.74±0.32	M:38F:27	M:35F:28	51.63±6.48	52.43±6.13	Anti-HP triple therapy + folic acid	Anti-HP triple therapy
WeiShuxia [25]	0.25	1-13		50*		57.6±11.4		Anti-HP triple therapy + folic acid	Anti-HP triple therapy
KongLingmei [24]	0.25	1-5	1-7	M:23F:20	M:25F:18	46±13	47±12	Anti-HP triple therapy + folic acid	Anti-HP triple therapy
JiaDaoquan [30]	6	NM	NM	106*	105*	48	48	Folic acid	Placebo
ZhangYongqiang [28]	6	NM	NM	46*	44*	50.7		Weifuchun + folic acid (self-control)
JiangXiaozhong [27]	0.25	1-13	1-14	M:23F:16	M:22F:17	58.2±1.3	58.4±1.1	Anti-HP triple therapy + folic acid	Anti-HP triple therapy
ZengJinhao▲	4	NM	NM	M:23F:12	M:21F:14	﹟	﹟	Chinese Medicine	Folic acid
LiuShan [31]	6	NM	NM	37*	18*	﹟	﹟	Chinese Medicine	Folic acid
QinYi [26]	3	3-21	3-21	M:30F:18	M:29F:19	50.30±3.22	50.18±3.37	Anti-HP triple therapy + folic acid	Anti-HP triple therapy
M=male;F=female;*= No mention of gender distribution；﹟= Average age not specified; NM=not mentioned
▲：an unpublished research write by Dr Zeng
Table 2: Description of included studies
