# Supplementary material for: Use of folic acid supplementation to halt and even reverse the progression of gastric precancerous conditions: a meta-analysis
Source: BMC Gastroenterol. 2022 Aug 2;22:370. doi: 10.1186/s12876-022-02390-y (PMC9344768; doi:10.1186/s12876-022-02390-y)
Supplement: Supplementary file 3 — Additional file 3: Table 1: Baseline characteristics of study. [file 12876_2022_2390_MOESM3_ESM.xlsx]

## Sheet: effective
author	year	treatment cases1	ttotal	control cases	ctotal
ya meng	2019	39、16	40	31、10	40
zhimin zhang	2019	/44、18	45	/35、19	45
min feng	2015	/38、28	49	/43、25	47
yuqiu wu	2018	24	65	21	63
shuxia wei	2016	15	50	21	50
lingmei kong	2017	/42、11	43	/33、9	43
xiaozhong jiang	2014	21	39	17	39
yi qin	2018	23	48	22	48
jin yang	2018	10	35	12	35
author	year	treatment cases	ttotal	control cases	ctotal
ya meng	2019	23	40	21	40
zhimin zhang	2019	26	45	16	45
jin yang	2018	23	35	15	35
min feng	2015	10	49	18	47
yuqiu wu	2018	24	65	21	63
lingmei kong	2017	31	43	24	43

## Sheet: cured
author	year	treatment cases	ttotal	control cases	ctotal
yuqiu wu	2018	28	65	20	63
shuxia wei	2016	31	50	15	50
xiaozhong jiang	2014	15	39	11	39
yi qin	2018	21	48	16	48

## Sheet: null
author	year	treatment cases	ttotal	control cases	ctotal
ya meng	2019	1	40	9	40
zhimin zhang	2019	1	45	10	45
jin yang	2018	2	35	8	35
min feng	2015	9	49	4	47
yuqiu wu	2018	4	65	11	63
shuxia wei	2016	4	50	14	50
lingmei kong	2017	1	43	10	43
xiaozhong jiang	2014	3	39	11	39

## Sheet: gastric mucosal atrophy
author	year	treatment cases	ttotal	control cases	ctotal
min feng	2015	40	49	24	47
yongqiang zhang	2015	30	44	15	46
daoquan jia	2002	20	105	2	106
gray data
author	year	treatment cases	ttotal	control cases	ctotal
shan liu	2011	15	32	8	15
jinhao zeng	2019	21	29	16	30

## Sheet: intestinal metaplasia
author	year	treatment cases	ttotal	control cases	ctotal
min feng	2015	40	49	23	47
yongqiang zhang	2015	18	44	8	46

## Sheet: continue1
	author	year	treatment cases				ttotal	control cases				ctotal
			effective	markedly effective	cured	null		effective	markedly effective	cured	null
	ya meng	2019	16	23		1	40	10	21		9	40
	zhimin zhang	2019	18	26		1	45	19	16		10	45
	min feng	2015	28	10		9	49	25	18		4	47
	yuqiu wu	2018	24	24	28	4	65	21	21	20	11	63
	shuxia wei	2016	15		31	4	50	21		15	14	50
	lingmei kong	2017	11	31		1	43	9	24		10	43
	xiaozhong jiang	2014	21		15	3	39	17		11	11	39
	yi qin	2018	23		21	4	48	22		16	10	48
	jin yang	2018	10	23		2	35	12	15		8	35
